# Supplementary material for: Quantifying Fish Assemblages in Large, Offshore Marine Protected Areas: An Australian Case Study
Source: PLoS One. 2014 Oct 31;9(10):e110831. doi: 10.1371/journal.pone.0110831 (PMC4215995; doi:10.1371/journal.pone.0110831)
Supplement: Data S1 — Matrix of the species observed at each BRUV deployment. Environmental variables used in analyses are also included. (XLSX) [file pone.0110831.s002.xlsx]

## Sheet: SiteBySpecies_Matrix
BRUV Site	Phase 1 GRTS site	Phase 2 GRTS site	GRTS Phase 1 Classification	Cameras	Lights	Long	Lat	Observed Substratum	Depth	Group	Acanthaluteres vittiger	Aracana aurita	Aracana ornata	Blenniidae, Gobiidae, Tripterygiidae	Caesioperca lepidoptera/rasor	Callanthias australis	Callorhinchus milii	Cephaloscyllium laticeps	Cyttus australis	Dentiraja lemprieri	Diodon nicthemerus	Helicolenus percoides	Heterodontus portusjacksoni	Isurus oxyrinchus	Jasus edwardsii	Latris lineata	Lepidoperca tasmanica	Lepidotrigla sp	Meuschenia freycineti	Meuschenia scaber	Meuschenia venusta	Mustelus antarcticus	Nemadactylus douglasii	Nemadactylus macropterus	Neosebastes scorpaenoides	Octopodidae sp.	Ommastrephidae sp.	Ophthalmolepis lineolatus	Parapercis allporti	Paraulopus nigripinnis	Parequula melbournensis	Platycephalus bassensis	Platycephalus richardsoni	Pristiophorus cirratus	Pseudolabrus rubicundus	Pseudophycis barbata	Sepioteuthis australis	Spiniraja whitleyi	Squalus acanthias
GRTS_1_1	1	1	Sediment	173/174	Yes	148.825	-40.5126	Sediment	173	1	0	0	0	1	0	0	0	0	0	0	0	0	0	0	0	0	0	0	0	0	0	1	0	0	0	0	0	0	2	1	0	0	0	0	0	0	0	0	0
GRTS_1_1153	1	1153	Sediment	177/178	Yes	148.825	-40.509	Sediment	167	1	0	0	0	0	0	0	0	0	0	0	0	2	0	0	0	0	0	0	0	0	0	0	0	0	0	0	1	0	5	5	0	0	0	0	0	0	0	0	0
GRTS_1_2177	1	2177	Sediment	223/226	Yes	148.822	-40.5075	Sediment	157	1	0	0	0	0	0	0	0	0	0	0	0	0	0	0	0	0	0	0	0	0	0	0	0	0	0	0	2	0	2	0	0	0	0	0	0	0	0	0	0
GRTS_1_577	1	577	Sediment	224/225	Yes	148.818	-40.507	Sediment	127	1	0	0	0	0	0	0	0	0	0	0	0	0	0	1	0	0	0	0	0	0	0	0	0	0	0	0	1	0	2	1	0	0	0	0	0	0	0	0	0
GRTS_10_10	10	10	Mixed	224/225	No	148.746	-40.6139	Mixed	63	2	0	0	0	1	0	0	0	3	0	0	0	0	0	0	0	1	0	0	0	2	1	0	0	15	0	0	0	0	0	0	0	0	1	0	0	0	0	0	0
GRTS_10_477	10	477	Mixed	223/226	No	148.738	-40.6135	Mixed	62	2	0	0	0	3	0	0	0	2	1	0	0	0	0	0	0	0	0	0	0	9	0	0	0	16	1	0	0	0	0	0	0	0	1	0	1	0	0	1	0
GRTS_10_586	10	586	Mixed	173/174	No	148.742	-40.6151	Mixed	63	3	0	0	0	0	8	0	0	0	0	0	0	0	0	0	0	27	0	0	0	1	0	0	0	16	0	0	0	0	0	0	0	0	0	0	0	0	0	0	0
GRTS_10_reef	10	reef	Mixed	177/178	No	148.746	-40.613	Mixed	63	3	0	0	0	0	11	0	0	3	0	0	0	12	0	0	0	5	0	0	0	4	0	0	2	43	0	0	0	1	0	0	0	0	0	0	6	2	0	0	0
GRTS_15_15	15	15	Mixed	173/174	No	148.591	-40.8103	Mixed	68	2	0	0	1	0	1	0	0	4	0	0	0	2	1	0	0	0	0	0	1	6	0	0	1	19	2	0	0	0	2	0	2	0	0	0	2	0	1	0	0
GRTS_15_207	15	207	Mixed	223/226	No	148.589	-40.8145	Sediment	69	2	0	0	0	0	0	0	0	2	0	0	0	1	1	0	0	0	0	0	0	1	0	0	0	2	3	0	0	0	2	0	2	0	0	0	0	0	0	1	0
GRTS_15_911	15	911	Mixed	177/178	No	148.596	-40.8147	Sediment	71	2	0	0	0	0	0	0	0	4	0	0	0	6	0	0	0	0	0	0	0	1	0	0	0	4	1	0	0	0	1	0	0	0	0	0	0	0	0	1	0
GRTS_15_reef	15	reef	Mixed	224/225	No	148.591	-40.8111	Reef	68	2	0	1	0	0	60	0	0	0	0	0	0	6	1	0	0	0	0	0	0	5	0	0	1	18	0	0	0	0	0	0	1	0	0	0	9	1	0	0	0
GRTS_16_236	16	236	Mixed	223/226	Yes	148.726	-40.7836	Sediment	95	2	0	0	0	0	0	0	0	0	0	0	0	0	0	0	0	0	0	0	0	0	0	0	0	3	0	0	0	0	0	0	0	0	0	0	0	0	0	0	0
GRTS_16_492	16	492	Mixed	177/178	Yes	148.726	-40.7895	Sediment	102	3	0	0	0	0	0	0	0	0	0	0	0	7	0	0	0	5	5	0	0	0	0	0	0	19	0	0	0	0	0	0	0	0	0	0	0	0	0	0	0
GRTS_16_592	16	592	Mixed	173/174	Yes	148.713	-40.7784	Sediment	90	3	0	0	0	0	0	0	0	0	0	0	0	4	0	0	0	5	2	0	0	1	0	0	0	22	0	0	0	0	0	0	0	0	0	0	0	1	0	0	0
GRTS_16_reef	16	reef	Mixed	224/225	Yes	148.719	-40.787	Sediment	98	3	0	0	0	0	0	0	0	0	0	0	0	3	0	0	0	3	0	0	0	0	0	0	0	8	0	0	0	0	0	0	0	0	0	0	0	1	0	0	0
GRTS_2_1597	2	1597	Mixed	223/226	Yes	148.782	-40.5925	Sediment	107	4	0	0	0	0	0	0	0	2	0	0	0	0	0	0	0	0	0	0	0	0	0	1	0	0	0	0	0	0	0	3	0	0	2	0	0	0	0	0	1
GRTS_2_2	2	2	Mixed	175/176	Yes	148.786	-40.598	Reef	121	3	0	0	0	0	0	0	0	0	0	0	0	1	0	0	1	22	2	0	0	0	0	0	0	1	0	0	0	0	0	0	0	0	0	0	0	0	0	0	0
GRTS_2_2045	2	2045	Mixed	177/178	Yes	148.782	-40.5903	Sediment	105	4	0	0	0	0	0	0	0	1	0	0	0	0	0	0	0	0	0	0	0	0	0	1	0	0	0	0	2	0	0	4	0	0	2	0	0	0	0	1	0
GRTS_2_2109	2	2109	Mixed	224/225	Yes	148.776	-40.6004	Sediment	99	4	0	0	0	0	0	0	0	2	0	0	0	0	0	0	0	0	0	0	0	0	0	1	0	0	0	0	1	0	0	0	0	0	1	0	0	0	0	0	0
GRTS_2_reef	2	reef	Mixed	173/174	Yes	148.785	-40.6007	Mixed	124	3	0	0	0	0	0	0	0	0	0	0	0	3	0	0	1	22	1	0	0	0	0	0	0	26	0	0	0	0	0	0	0	0	0	0	0	1	0	0	0
GRTS_23_1047	23	1047	Mixed	224/225	No	148.622	-40.5058	Mixed	42	5	3	1	0	0	11	0	0	2	1	0	0	0	0	0	0	0	0	0	0	2	0	0	0	5	3	0	0	0	0	0	3	1	0	0	4	0	2	1	0
GRTS_23_23	23	23	Mixed	173/174	No	148.624	-40.5082	Sediment	43	5	1	0	0	0	0	0	0	3	0	1	1	0	0	0	0	0	0	0	0	3	0	0	0	3	2	0	0	0	0	0	9	0	0	0	0	0	1	0	0
GRTS_23_855	23	855	Mixed	175/176	No	148.616	-40.5087	Reef	42	5	1	1	0	0	26	0	0	2	1	0	0	0	0	0	0	0	0	0	0	2	0	0	0	1	1	0	0	0	0	0	4	1	0	0	3	0	2	1	0
GRTS_23_967	23	967	Mixed	177/178	No	148.629	-40.5076	Mixed	43	5	0	1	0	0	0	0	0	3	1	0	0	0	0	0	0	0	0	0	0	3	0	0	0	6	1	0	0	0	0	0	6	0	0	0	2	0	1	0	0
GRTS_28_1052	28	1052	Mixed	223/226	Yes	148.725	-40.6961	Sediment	79	1	0	0	0	0	0	0	0	0	0	0	0	0	0	0	0	0	0	0	0	0	0	0	0	0	0	0	0	0	0	4	0	0	0	0	0	0	0	0	0
GRTS_28_28	28	28	Mixed	224/225	Yes	148.726	-40.7038	Sediment	83	3	0	0	0	0	0	0	0	0	0	0	0	1	0	0	0	0	0	1	0	0	0	0	1	31	0	0	0	0	4	0	0	0	0	0	0	0	0	0	0
GRTS_28_284	28	284	Mixed	177/178	Yes	148.732	-40.6963	Sediment	87	4	0	0	0	0	0	0	0	0	0	0	0	0	0	0	0	0	0	1	0	0	0	1	0	0	0	0	2	0	1	11	0	0	4	0	0	0	0	0	0
GRTS_28_348	28	348	Mixed	173/174	Yes	148.721	-40.7107	Mixed	82	2	0	0	0	0	0	0	0	0	0	0	0	2	0	0	0	0	1	1	0	3	0	0	0	7	1	0	0	0	1	0	0	0	0	0	2	0	0	0	0
GRTS_3_1027	3	1027	Sediment	173/174	No	148.618	-40.6477	Sediment	57	6	0	0	0	0	0	0	0	3	0	0	0	0	0	0	0	0	0	0	0	4	0	1	0	0	3	0	0	0	0	0	4	3	1	0	0	0	0	0	0
GRTS_3_3	3	3	Sediment	224/225	No	148.614	-40.6525	Sediment	56	5	1	0	0	0	0	0	0	4	0	1	0	0	0	0	0	0	0	0	0	2	0	0	0	13	3	0	0	0	0	0	4	2	2	0	0	0	1	1	0
GRTS_3_420	3	420	Sediment	223/226	No	148.622	-40.6559	Mixed	57	5	0	0	0	0	0	0	0	3	0	0	0	0	1	0	0	0	0	0	0	3	0	0	0	10	3	0	0	0	0	0	4	5	0	1	5	0	1	0	0
GRTS_3_788	3	788	Sediment	177/178	No	148.614	-40.6562	Mixed	57	5	2	0	0	0	0	0	0	2	0	0	0	0	0	0	0	0	0	0	0	11	0	1	0	4	4	0	0	0	0	0	6	0	0	0	3	0	1	1	0
GRTS_31_287	31	287	Mixed	223/226	Yes	148.615	-40.8323	Sediment	78	2	0	0	0	0	0	0	0	1	0	0	0	6	0	0	0	1	0	0	0	4	0	0	0	14	1	0	0	0	1	1	0	0	0	0	0	0	0	0	0
GRTS_31_31	31	31	Mixed	177/178	Yes	148.614	-40.8367	Sediment	76	3	0	0	0	0	0	0	0	1	0	0	0	7	0	0	0	2	0	0	0	1	0	0	0	43	0	0	0	0	0	0	0	0	0	0	0	2	0	0	0
GRTS_31_399	31	399	Mixed	173/174	Yes	148.606	-40.8319	Sediment	75	6	0	0	0	0	0	0	0	1	0	0	0	0	0	0	0	0	0	0	0	1	0	1	0	0	1	0	0	0	2	0	0	0	0	0	0	0	0	0	0
GRTS_31_95	31	95	Mixed	224/225	Yes	148.607	-40.8432	Mixed	77	2	0	0	0	0	0	0	1	1	0	0	0	2	0	0	0	0	0	0	1	2	0	0	0	9	2	0	0	0	1	0	0	0	0	0	0	0	1	0	0
GRTS_4_255	4	255	Sediment	223/226	Yes	148.615	-40.7398	Sediment	67	6	0	0	0	0	0	0	0	0	0	0	0	0	0	0	0	0	0	0	0	0	0	1	0	0	4	0	0	0	2	0	0	4	2	0	0	0	0	0	0
GRTS_4_4	4	4	Sediment	173/174	Yes	148.622	-40.7402	Sediment	68	6	0	0	0	0	0	0	0	0	0	0	0	0	0	0	0	0	0	0	0	0	0	1	0	0	1	0	0	0	0	0	0	2	1	1	0	0	0	0	0
GRTS_4_511	4	511	Sediment	177/178	Yes	148.62	-40.7345	Sediment	67	6	0	0	0	0	0	0	0	0	0	0	0	0	0	0	0	0	0	0	0	1	0	1	0	0	3	0	0	0	0	0	0	6	1	0	0	0	0	0	0
GRTS_4_991	4	991	Sediment	224/225	Yes	148.628	-40.7413	Sediment	69	6	0	0	0	0	0	0	0	1	0	0	0	0	0	0	0	0	0	0	0	0	0	1	0	0	3	0	0	0	0	0	0	6	2	0	0	0	1	0	0
GRTS_7_1031	7	1031	Mixed	175/176	No	148.627	-40.4581	Reef	39	5	2	2	0	0	23	0	0	2	1	0	0	0	0	0	0	0	0	0	0	6	0	0	0	4	0	0	0	0	0	0	6	0	0	0	13	0	3	0	0
GRTS_7_1351	7	1351	Mixed	173/174	No	148.63	-40.4655	Sediment	40	5	0	0	0	0	0	0	0	1	0	0	0	0	0	0	0	0	0	0	0	0	0	0	0	0	0	0	0	0	0	0	7	1	0	0	0	0	1	0	0
GRTS_7_2119	7	2119	Mixed	224/225	No	148.622	-40.4607	Mixed	38	5	1	0	0	0	0	0	0	4	0	0	0	0	0	0	0	0	0	0	0	3	0	1	0	12	0	0	0	0	0	0	10	0	0	0	0	0	1	0	0
GRTS_7_7	7	7	Mixed	223/226	No	148.627	-40.4577	Reef	39	5	2	0	0	0	0	0	0	1	1	0	0	0	0	0	0	0	0	0	0	10	0	0	0	2	1	0	0	0	0	0	6	0	0	0	12	0	1	0	0
GRTS_7_775	7	775	Mixed	177/178	No	148.627	-40.4588	Reef	38	5	2	1	0	0	0	0	0	1	0	0	0	0	0	0	0	0	0	0	1	6	0	1	0	3	0	0	0	0	0	0	5	0	0	0	10	0	3	0	0
Canyonhead_169	Canyonhead	169	Mixed	177/178	Yes	148.799	-40.5369	Sediment	95	4	0	0	0	0	0	0	0	0	0	0	0	0	0	0	0	0	0	0	0	0	0	2	0	0	0	0	0	0	0	12	0	1	0	0	0	0	0	0	0
Canyonhead_5373	Canyonhead	5373	Mixed	224/225	Yes	148.802	-40.5435	Sediment	109	1	0	0	0	0	0	0	0	0	0	0	0	0	0	0	0	0	0	0	0	0	0	1	0	0	0	0	0	0	2	2	0	1	0	0	0	0	0	0	0
Canyonhead_617	Canyonhead	617	Mixed	173/174	Yes	148.808	-40.5379	Sediment	123	1	0	0	0	1	0	0	0	1	0	0	0	0	0	0	0	0	0	0	0	0	0	0	0	0	0	0	0	0	3	3	0	0	0	0	0	0	0	0	0
Canyonhead_873	Canyonhead	873	Mixed	223/226	Yes	148.791	-40.5409	Sediment	87	4	0	0	0	0	0	0	0	3	0	0	0	0	0	0	0	2	0	0	0	0	0	1	2	0	0	0	0	0	2	0	0	0	1	0	0	0	0	1	0
Canyonhead_reef	Canyonhead	reef	Mixed	175/176	Yes	148.803	-40.5449	Mixed	112	1	0	0	0	1	0	0	0	0	0	0	0	0	0	0	0	0	0	0	0	0	0	0	0	0	0	1	0	0	1	0	0	0	0	0	0	0	0	0	0
[truncated: 7 more columns]

## Sheet: Fields
Fields	Description
BRUV Site	ID for BRUV deployment consisting of the phase one and phase two GRTS site numbers
Phase 1 GRTS site	Phase one GRTS site number (taken from GRTS site master list)
Phase 2 GRTS site	Phase two GRTS site number (taken from GRTS site master list)
GRTS Phase 1 Classification	Habita classification derived in phase one from drop camera
Cameras	Camera system
Lights	Were lights used?
Long	Deployment longitude recorded on survey (WGS84)
Lat	Deployment latitude recorded on survey (WGS84)
Observed Substratum	Substratum type observed in BRUVs footage
Depth	Depth derived from Geoscience Australia 250 m bathymetry grid
Group	Fuzzy clustering group
