# Supplementary material for: Quantifying Fish Assemblages in Large, Offshore Marine Protected Areas: An Australian Case Study
Source: PLoS One. 2014 Oct 31;9(10):e110831. doi: 10.1371/journal.pone.0110831 (PMC4215995; doi:10.1371/journal.pone.0110831)
Supplement: Data S2 — Attributes of species used in analysis, including trophic level, habitat preference and endemicity. Summary statistics on the prevalence and abundance of species across the survey area are also given. (XLSX) [file pone.0110831.s003.xlsx]

## Sheet: Species_Attributes
Family	Species	Total MaxN	Max MaxN in any deployment	Occurrence	Prevalence (% deployments)	Trophic Level	Trophic level SE	Habitat Preference	Aust Endemic?
Callorhinchidae	Callorhinchus milii	1	1	1	2	3.6	0.29	WR demersal	N
Cheilodactylidae	Nemadactylus douglasii	7	2	5	10	3.5	0.5	Reef Only	N
Cheilodactylidae	Nemadactylus macropterus	379	43	30	59	3.4	0.42	Sediment Only	N
Cyttidae	Cyttus australis	6	1	6	12	3.5	0.5	Reef/ Sediment	Y
Diodontidae	Diodon nicthemerus	1	1	1	2	3.3	0.6	Reef/ Sediment	Y
Gempylidae	Thyrsites atun	14	3	10	20	3.7	0.6	Pelagic	N
Gerreidae	Parequula melbournensis	79	10	16	31	3.3	0.4	Sediment Only	Y
Heterodontidae	Heterodontus portusjacksoni	4	1	4	8	3.5	0.48	Reef/ Seagrass	Y
Labridae	Ophthalmolepis lineolatus	1	1	1	2	3.5	0.37	Reef Only	Y
Labridae	Pseudolabrus rubicundus	72	13	13	25	3.5	0.6	Reef Only	Y
Lamnidae	Isurus oxyrinchus	1	1	1	2	4.5	0.7	Pelagic	N
Latridae	Latris lineata	95	27	11	22	3.8	0.6	Reef Only	N
Loliginidae	Sepioteuthis australis	21	3	15	29	NA	NA	Reef/ Sediment	Y
Monacanthidae	Acanthaluteres vittiger	15	3	9	18	2	0	Reef/ Sediment	Y
Monacanthidae	Meuschenia freycineti	3	1	3	6	2.3	0.3	Reef/ Sediment	Y
Monacanthidae	Meuschenia scaber	97	11	27	53	3	0.2	Reef Only	N
Monacanthidae	Meuschenia venusta	1	1	1	2	2.8	0.2	Reef Only	Y
Monacanthidae	Thamnaconus degeni	471	89	21	41	3.4	0.4	Reef/ Sediment	Y
Moridae	Pseudophycis barbata	8	2	6	12	3.5	0.5	Reef Only	N
Mullidae	Upeneichthys vlamingii	16	8	8	16	3.5	0.5	Reef/ Seagrass	Y
NA	Blenniidae, Gobiidae, Tripterygiidae	7	3	5	10	NA	NA	NA	NA
Neosebastidae	Neosebastes scorpaenoides	44	4	21	41	3.6	0.6	Reef/ Sediment	Y
Octopodidae	Octopodidae sp.	1	1	1	2	NA	NA	NA	NA
Ommastrephidae	Ommastrephidae sp.	9	2	6	12	NA	NA	NA	NA
Ostraciidae	Aracana aurita	7	2	6	12	3.3	0.5	Reef/ Sediment	Y
Ostraciidae	Aracana ornata	1	1	1	2	3.2	0.5	Reef/ Seagrass	Y
Palinuridae	Jasus edwardsii	2	1	2	4	NA	NA	Reef Only	N
Paraulopidae	Paraulopus nigripinnis	47	12	11	22	4	0.7	Sediment Only	N
Pinguipedidae	Parapercis allporti	36	5	18	35	3.6	0.6	Sediment Only	Y
Platycephalidae	Platycephalus bassensis	33	6	12	24	4.3	0.75	Sediment Only	Y
Platycephalidae	Platycephalus richardsoni	21	4	13	25	3.9	0.62	Sediment Only	Y
Pristiophoridae	Pristiophorus cirratus	2	1	2	4	4.17	0.71	Sediment Only	Y
Rajidae	Dentiraja lemprieri	2	1	2	4	4.02	0.67	Sediment Only	Y
Rajidae	Spiniraja whitleyi	9	1	9	18	4	0.6	Sediment Only	Y
Scyliorhinidae	Cephaloscyllium laticeps	63	4	29	57	4.3	0.6	Reef/ Sediment	Y
Sebastidae	Helicolenus percoides	65	12	16	31	4	0.74	Reef/ Seagrass	N
Serranidae	Caesioperca lepidoptera/rasor	140	60	7	14	3.07	0.2	Reef Only	N
Squalidae	Squalus acanthias	1	1	1	2	4.3	0.7	WR demersal	Y
Squalidae	Squalus megalops	15	3	7	14	4.3	0.7	WR demersal	N
Triakidae	Mustelus antarcticus	18	2	17	33	4.3	0.5	WR demersal	Y
Triglidae	Lepidoperca pulchella	11	5	5	10	3.6	0.5	Reef Only	Y
Triglidae	Lepidotrigla sp	3	1	3	6	NA	NA	NA	NA
Urolophidae	Urolophidae sp.	4	1	4	8	NA	NA	NA	NA
Urolophidae	Urolophus cruciatus	2	1	2	4	3.4	0.44	Reef/ Seagrass	Y
Urolophidae	Urolophus paucimaculatus	2	1	2	4	3.7	0.59	Sediment Only	Y

## Sheet: Fields
Field	Description
Total MaxN	The Total number of individuals recorded at Max N across all deployments
Max MaxN in any deployment	The greatest MaxN recorded in any single deployment
Occurrence	Number of deployments that species was recorded
Prevalence (% deployments)	The prevalence (the percentage of all deployments where a species was recorded)
Trophic Level	Trohpic level recorded in FishBase
Trophic level SE	Trohpic level standard error recorded in FishBase
Habitat Preference	Habtiat preference: pelagic; wide-ranging demersal; sediment associated; reef and sediment associated; reef and seagrass associated; reef associated; or demersal generalists derived from Edgar (2008) or Gomon et al (2008). (See article reference list)
Aust Endemic?	Is the species an Australian endemic? Yes/No
